# Supplementary material for: Decapitation Rapidly Triggers Axillary Bud Release via Regulatory Network Reprogramming in Nicotiana tabacum
Source: Plants (Basel). 2025 Dec 16;14(24):3830. doi: 10.3390/plants14243830 (PMC12736617; doi:10.3390/plants14243830)
Supplement: Supplementary file 1 [file plants-14-03830-s001.zip]

Archive with 2 entries (2 files):
- Supplementary Figures.pdf
- Supplementary Materials1, Table.xlsx
