# Supplementary material for: Decapitation Rapidly Triggers Axillary Bud Release via Regulatory Network Reprogramming in Nicotiana tabacum
Source: Plants (Basel). 2025 Dec 16;14(24):3830. doi: 10.3390/plants14243830 (PMC12736617; doi:10.3390/plants14243830)
Supplement: Supplementary file 1 [file plants-14-03830-s001.zip › Supplementary Materials1, Table.xlsx]

## Sheet: TableS1A
Table S1A1. Summary statistics of clean reads in the axillary shoot transcriptomes of tobacco										Table S1A3. Principal component analysis，PCA
Sample Name	Raw reads (M)	Clean reads(M)	Clean bases(Gb)	Q30 (%)	Total mapped (%)	Uniquely mapped (%)				sample_name	pca_comp1	pca_comp2
0-1	23.79	23.71	1.19	90.76	92.22	71.08				0-1	0.182019	0.213161
0-2	23.92	23.83	1.19	93.92	94.36	72.31				0-2	0.179072	0.141958
0-3	23.92	23.87	1.19	93.68	94.75	73.24				0-3	0.186429	0.105575
0.5-1	22.91	22.84	1.14	93.59	94.33	72.89				0.5-1	0.186749	0.190973
0.5-2	23.92	23.84	1.19	93.66	93.07	71.59				0.5-2	0.177704	0.20133
0.5-3	23.92	23.86	1.19	93.9	94.24	72.98				0.5-3	0.186017	0.129568
1-1	23.92	23.87	1.19	94.05	95.02	74.96				1-1	0.16712	-0.106363
1-2	23.92	23.83	1.19	93.95	94.02	73.57				1-2	0.190241	-0.0466629
1-3	23.92	23.85	1.19	93.57	93.71	72.97				1-3	0.182099	-0.108453
6-1	23.92	23.85	1.19	93.63	94.95	73.33				6-1	0.189727	-0.0335465
6-2	23.92	23.86	1.19	93.89	94.17	73.34				6-2	0.194707	-0.00269971
6-3	23.92	23.86	1.19	93.52	89.85	69.95				6-3	0.188723	-0.0173113
12-1	23.92	23.84	1.19	94.22	90.45	71.97				12-1	0.152311	-0.284481
12-2	23.92	23.82	1.19	93.11	91.71	72.25				12-2	0.135532	-0.30175
12-3	23.92	23.84	1.19	93.49	89.78	70.89				12-3	0.133744	-0.312822
24-1	23.92	23.86	1.19	93.62	92.9	72.14				24-1	0.185892	0.0520795
24-2	23.92	23.84	1.19	93.84	93.82	72.92				24-2	0.187119	0.0206401
24-3	23.92	23.86	1.19	93.83	92.7	71.92				24-3	0.194985	-0.0394525
36-1	23.92	23.84	1.19	94.12	86.93	68.38				36-1	0.174769	-0.192209
36-2	23.92	23.83	1.19	94.31	94.19	73.28				36-2	0.178151	-0.152902
36-3	23.92	23.85	1.19	94.02	93.72	73.51				36-3	0.175565	-0.18922
Table S1A2. Counting of differentially expressed genes
DEGs	0.5 vs 0 h	1 vs 0 h	6 vs 0 h	12 vs 0 h	24 vs 0 h	36 vs 0 h
Sum	81	5080	2195	10840	1752	5551
Up	78	3149	2015	6072	1413	3984
Down	3	1931	180	4768	339	1567

## Sheet: TableS1B
Table S1B. KEGG pathway enrichment analysis of differentially expressed genes‌（DEGs）
KEGG Pathway Term ID	KEGG Pathway Term Desc	KEGG Pathway Term Level1	KEGG Pathway Term Level2	Term Candidate Gene Num	Total Candidate Gene Num	Term Gene Num	Total Gene Num	Rich Ratio	P value	Q value
ko01110	Biosynthesis of secondary metabolites	Metabolism	Global and overview maps	914	2820	3125	14294	0.29248	1.68332e-48	2.17148e-46
ko00196	Photosynthesis - antenna proteins	Metabolism	Energy metabolism	60	2820	68	14294	0.882353	4.15501e-34	2.67998e-32
ko00940	Phenylpropanoid biosynthesis	Metabolism	Biosynthesis of other secondary metabolites	219	2820	532	14294	0.411654	5.02351e-31	2.16011e-29
ko00195	Photosynthesis	Metabolism	Energy metabolism	85	2820	167	14294	0.508982	1.44817e-19	4.67035e-18
ko00909	Sesquiterpenoid and triterpenoid biosynthesis	Metabolism	Metabolism of terpenoids and polyketides	52	2820	82	14294	0.634146	5.90261e-18	1.52287e-16
ko00941	Flavonoid biosynthesis	Metabolism	Biosynthesis of other secondary metabolites	74	2820	143	14294	0.517483	9.85261e-18	2.11831e-16
ko04075	Plant hormone signal transduction	Environmental Information Processing	Signal transduction	254	2820	819	14294	0.310134	1.6329e-15	3.00921e-14
ko00945	Stilbenoid, diarylheptanoid and gingerol biosynthesis	Metabolism	Biosynthesis of other secondary metabolites	61	2820	122	14294	0.5	5.63418e-14	9.08511e-13
ko01100	Metabolic pathways	Metabolism	Global and overview maps	1350	2820	6002	14294	0.224925	1.13357e-12	1.62478e-11
ko00860	Porphyrin and chlorophyll metabolism	Metabolism	Metabolism of cofactors and vitamins	53	2820	109	14294	0.486239	1.00822e-11	1.3006e-10
ko00480	Glutathione metabolism	Metabolism	Metabolism of other amino acids	81	2820	211	14294	0.383886	2.14328e-10	2.51348e-09
ko04016	MAPK signaling pathway - plant	Environmental Information Processing	Signal transduction	162	2820	525	14294	0.308571	4.25211e-10	4.57102e-09
ko00592	alpha-Linolenic acid metabolism	Metabolism	Lipid metabolism	56	2820	133	14294	0.421053	2.64451e-09	2.62417e-08
ko00073	Cutin, suberine and wax biosynthesis	Metabolism	Lipid metabolism	35	2820	68	14294	0.514706	4.84635e-09	4.46556e-08
ko00904	Diterpenoid biosynthesis	Metabolism	Metabolism of terpenoids and polyketides	46	2820	105	14294	0.438095	1.55277e-08	1.33539e-07
ko00910	Nitrogen metabolism	Metabolism	Energy metabolism	45	2820	102	14294	0.441176	1.70769e-08	1.37683e-07
ko00270	Cysteine and methionine metabolism	Metabolism	Amino acid metabolism	85	2820	256	14294	0.332031	2.09442e-07	1.57019e-06
ko00591	Linoleic acid metabolism	Metabolism	Lipid metabolism	31	2820	64	14294	0.484375	2.19096e-07	1.57019e-06
ko00062	Fatty acid elongation	Metabolism	Lipid metabolism	41	2820	97	14294	0.42268	3.0495e-07	2.07045e-06
ko04626	Plant-pathogen interaction	Organismal Systems	Environmental adaptation	148	2820	521	14294	0.284069	7.72664e-07	4.98368e-06

## Sheet: TableS1C
Table S1C. Gene ontology(GO) enrichment analysis for 254 genes
GO_P Term ID	GO_P Term Desc	GO_P Term Level1	GO_P Term Level2	Term Candidate Gene Num	Total Candidate Gene Num	Term Gene Num	Total Gene Num	Rich Ratio	P value	Q value
GO:0009733	response to auxin	biological_process	response to stimulus	65	227	388	35141	0.167526	3.27e-73	3.27e-71
GO:0009734	auxin-activated signaling pathway	biological_process	regulation of biological process	31	227	311	35141	0.0996785	1.65e-27	8.25e-26
GO:0000160	phosphorelay signal transduction system	biological_process	response to stimulus	20	227	125	35141	0.16	2.69e-22	8.97e-21
GO:0009864	induced systemic resistance, jasmonic acid mediated signaling pathway	biological_process	signaling	10	227	16	35141	0.625	8.02e-19	2.01e-17
GO:0006355	regulation of transcription, DNA-templated	biological_process	regulation of biological process	69	227	3521	35141	0.0195967	1.26e-17	2.53e-16
GO:0009694	jasmonic acid metabolic process	biological_process	cellular process	8	227	13	35141	0.615385	3.35e-15	5.59e-14
GO:0009738	abscisic acid-activated signaling pathway	biological_process	regulation of biological process	12	227	149	35141	0.0805369	2.87e-10	4.1e-09
GO:0009611	response to wounding	biological_process	response to stimulus	12	227	171	35141	0.0701754	1.41e-09	1.76e-08
GO:0010444	guard mother cell differentiation	biological_process	developmental process	4	227	16	35141	0.25	2.9e-06	3.23e-05
GO:1905516	positive regulation of fertilization	biological_process	reproduction	3	227	6	35141	0.5	5.24e-06	5.24e-05
GO:0000082	G1/S transition of mitotic cell cycle	biological_process	cellular process	3	227	7	35141	0.428571	9.13e-06	8.3e-05
GO:0048530	fruit morphogenesis	biological_process	developmental process	3	227	8	35141	0.375	1.45e-05	0.000121
GO:0010411	xyloglucan metabolic process	biological_process	metabolic process	6	227	82	35141	0.0731707	1.58e-05	0.000122
GO:0042546	cell wall biogenesis	biological_process	cellular process	6	227	91	35141	0.0659341	2.87e-05	0.000205
GO:0009939	positive regulation of gibberellic acid mediated signaling pathway	biological_process	response to stimulus	3	227	10	35141	0.3	3.09e-05	0.000206
GO:0010476	gibberellin mediated signaling pathway	biological_process	regulation of biological process	3	227	12	35141	0.25	5.61e-05	0.00035
GO:0006073	cellular glucan metabolic process	biological_process	metabolic process	5	227	67	35141	0.0746269	7.5e-05	0.000441
GO:0023014	signal transduction by protein phosphorylation	biological_process	metabolic process	4	227	36	35141	0.111111	8.49e-05	0.000472
GO:0033673	negative regulation of kinase activity	biological_process	regulation of biological process	3	227	15	35141	0.2	0.000114	0.000601
GO:0010252	auxin homeostasis	biological_process	biological regulation	4	227	40	35141	0.1	0.000129	0.000646
GO:1903506	regulation of nucleic acid-templated transcription	biological_process	metabolic process	3	227	16	35141	0.1875	0.00014	0.000667
GO:0006952	defense response	biological_process	response to stimulus	11	227	440	35141	0.025	0.000151	0.000687
GO:0048444	floral organ morphogenesis	biological_process	developmental process	3	227	18	35141	0.166667	0.000202	0.000878
GO:0030162	regulation of proteolysis	biological_process	metabolic process	4	227	46	35141	0.0869565	0.000224	0.000932
GO:0010629	negative regulation of gene expression	biological_process	metabolic process	3	227	19	35141	0.157895	0.000239	0.000955
GO:0009607	response to biotic stimulus	biological_process	response to stimulus	5	227	87	35141	0.0574713	0.000259	0.000994
GO:0009725	response to hormone	biological_process	response to stimulus	4	227	57	35141	0.0701754	0.000512	0.00189694
GO:0009826	unidimensional cell growth	biological_process	developmental process	4	227	59	35141	0.0677966	0.000584	0.00208645
GO:0010254	nectary development	biological_process	developmental process	2	227	7	35141	0.285714	0.000854	0.00284667
GO:0010434	bract formation	biological_process	developmental process	2	227	7	35141	0.285714	0.000854	0.00284667
GO:0009873	ethylene-activated signaling pathway	biological_process	regulation of biological process	4	227	69	35141	0.057971	0.00105524	0.00340401
GO:0009416	response to light stimulus	biological_process	response to stimulus	5	227	127	35141	0.0393701	0.0014445	0.00444489
GO:0009056	catabolic process	biological_process	metabolic process	3	227	35	35141	0.0857143	0.00149461	0.00444489
GO:0007165	signal transduction	biological_process	regulation of biological process	8	227	332	35141	0.0240964	0.00151126	0.00444489
GO:0010227	floral organ abscission	biological_process	developmental process	2	227	11	35141	0.181818	0.00219885	0.00628242
GO:0010582	floral meristem determinacy	biological_process	developmental process	2	227	13	35141	0.153846	0.00309193	0.00858869
GO:0009744	response to sucrose	biological_process	response to stimulus	3	227	47	35141	0.0638298	0.0034982	0.00945459
GO:0048316	seed development	biological_process	reproduction	3	227	48	35141	0.0625	0.00371381	0.00977318
GO:0009954	proximal/distal pattern formation	biological_process	developmental process	2	227	15	35141	0.133333	0.00412696	0.0105819
GO:0048443	stamen development	biological_process	developmental process	2	227	16	35141	0.125	0.00469653	0.0117413
GO:1900067	regulation of cellular response to alkaline pH	biological_process	regulation of biological process	1	227	1	35141	1	0.00645969	0.0157553
GO:0009753	response to jasmonic acid	biological_process	response to stimulus	4	227	121	35141	0.0330579	0.00799676	0.0182873
GO:0006470	protein dephosphorylation	biological_process	metabolic process	6	227	267	35141	0.0224719	0.00803311	0.0182873
GO:0006865	amino acid transport	biological_process	localization	2	227	21	35141	0.0952381	0.00804642	0.0182873
GO:0050826	response to freezing	biological_process	response to stimulus	2	227	23	35141	0.0869565	0.00961227	0.0213606
GO:0009735	response to cytokinin	biological_process	response to stimulus	3	227	76	35141	0.0394737	0.0132314	0.0287638
GO:0048439	flower morphogenesis	biological_process	developmental process	2	227	32	35141	0.0625	0.018142	0.0386
GO:0009944	polarity specification of adaxial/abaxial axis	biological_process	developmental process	2	227	33	35141	0.0606061	0.0192313	0.0400652
GO:0009867	jasmonic acid mediated signaling pathway	biological_process	regulation of biological process	2	227	40	35141	0.05	0.0275864	0.0562988
GO:0009643	photosynthetic acclimation	biological_process	response to stimulus	1	227	5	35141	0.2	0.0318857	0.0579739
GO:0009861	jasmonic acid and ethylene-dependent systemic resistance	biological_process	immune system process	1	227	5	35141	0.2	0.0318857	0.0579739
GO:0010440	stomatal lineage progression	biological_process	developmental process	1	227	5	35141	0.2	0.0318857	0.0579739
GO:0043619	regulation of transcription from RNA polymerase II promoter in response to oxidative stress	biological_process	metabolic process	1	227	5	35141	0.2	0.0318857	0.0579739
GO:0051090	regulation of DNA-binding transcription factor activity	biological_process	metabolic process	1	227	5	35141	0.2	0.0318857	0.0579739
GO:2000068	regulation of defense response to insect	biological_process	regulation of biological process	1	227	5	35141	0.2	0.0318857	0.0579739
GO:0009739	response to gibberellin	biological_process	response to stimulus	3	227	110	35141	0.0272727	0.0346713	0.061913
GO:0009963	positive regulation of flavonoid biosynthetic process	biological_process	metabolic process	1	227	6	35141	0.166667	0.0381403	0.0669127
GO:0010118	stomatal movement	biological_process	cellular process	1	227	11	35141	0.0909091	0.068815	0.118647
GO:0009625	response to insect	biological_process	response to stimulus	1	227	13	35141	0.0769231	0.0808104	0.134684
GO:0031348	negative regulation of defense response	biological_process	regulation of biological process	1	227	13	35141	0.0769231	0.0808104	0.134684
GO:0009901	anther dehiscence	biological_process	developmental process	1	227	14	35141	0.0714286	0.0867502	0.13992
GO:2000022	regulation of jasmonic acid mediated signaling pathway	biological_process	regulation of biological process	1	227	14	35141	0.0714286	0.0867502	0.13992
GO:0009641	shade avoidance	biological_process	response to stimulus	1	227	16	35141	0.0625	0.0985156	0.153099
GO:0010200	response to chitin	biological_process	response to stimulus	2	227	82	35141	0.0243902	0.0986873	0.153099
GO:0043161	proteasome-mediated ubiquitin-dependent protein catabolic process	biological_process	metabolic process	4	227	271	35141	0.0147601	0.0995147	0.153099
GO:0009269	response to desiccation	biological_process	response to stimulus	1	227	17	35141	0.0588235	0.104342	0.158093
GO:0010152	pollen maturation	biological_process	developmental process	1	227	21	35141	0.047619	0.127273	0.18996
GO:0051289	protein homotetramerization	biological_process	cellular process	1	227	23	35141	0.0434783	0.138518	0.203704
GO:0009718	anthocyanin-containing compound biosynthetic process	biological_process	metabolic process	1	227	24	35141	0.0416667	0.144087	0.205839
GO:0010218	response to far red light	biological_process	response to stimulus	1	227	24	35141	0.0416667	0.144087	0.205839
GO:1903507	negative regulation of nucleic acid-templated transcription	biological_process	metabolic process	1	227	25	35141	0.04	0.14962	0.210732
GO:0009631	cold acclimation	biological_process	response to stimulus	1	227	28	35141	0.0357143	0.166005	0.228529
GO:0071555	cell wall organization	biological_process	cellular process	6	227	572	35141	0.0104895	0.167041	0.228529
GO:0006351	transcription, DNA-templated	biological_process	metabolic process	16	227	1902	35141	0.0084122	0.170435	0.228529
GO:0031146	SCF-dependent proteasomal ubiquitin-dependent protein catabolic process	biological_process	metabolic process	1	227	29	35141	0.0344828	0.171397	0.228529
GO:0045893	positive regulation of transcription, DNA-templated	biological_process	regulation of biological process	3	227	232	35141	0.012931	0.18998	0.249974
GO:0009742	brassinosteroid mediated signaling pathway	biological_process	regulation of biological process	1	227	35	35141	0.0285714	0.203026	0.26367
GO:0042742	defense response to bacterium	biological_process	response to stimulus	2	227	131	35141	0.0152672	0.207617	0.266176
GO:0031347	regulation of defense response	biological_process	regulation of biological process	1	227	38	35141	0.0263158	0.218386	0.276438
GO:0010224	response to UV-B	biological_process	response to stimulus	1	227	43	35141	0.0232558	0.243335	0.304169
GO:0010311	lateral root formation	biological_process	developmental process	1	227	44	35141	0.0227273	0.248229	0.306456
GO:0051301	cell division	biological_process	cellular process	3	227	282	35141	0.0106383	0.27482	0.335146
GO:0042538	hyperosmotic salinity response	biological_process	response to stimulus	1	227	51	35141	0.0196078	0.281615	0.339295
GO:0016036	cellular response to phosphate starvation	biological_process	response to stimulus	1	227	61	35141	0.0163934	0.326763	0.389004
GO:0009723	response to ethylene	biological_process	response to stimulus	2	227	184	35141	0.0108696	0.333636	0.392513
GO:0016310	phosphorylation	biological_process	cellular process	21	227	2956	35141	0.00710419	0.357173	0.415317
GO:0006468	protein phosphorylation	biological_process	metabolic process	15	227	2161	35141	0.00694123	0.425048	0.488561
GO:0009409	response to cold	biological_process	response to stimulus	2	227	251	35141	0.00796813	0.483302	0.544013
GO:0009909	regulation of flower development	biological_process	reproduction	1	227	102	35141	0.00980392	0.484171	0.544013
GO:0009555	pollen development	biological_process	developmental process	1	227	105	35141	0.00952381	0.494132	0.549036
GO:0008152	metabolic process	biological_process	metabolic process	6	227	906	35141	0.00662252	0.532622	0.585299
GO:0048364	root development	biological_process	developmental process	1	227	137	35141	0.00729927	0.58917	0.640402
GO:0009408	response to heat	biological_process	response to stimulus	1	227	140	35141	0.00714286	0.597112	0.642055
GO:0050832	defense response to fungus	biological_process	response to stimulus	1	227	148	35141	0.00675676	0.617549	0.656967
GO:0005975	carbohydrate metabolic process	biological_process	metabolic process	6	227	1050	35141	0.00571429	0.675129	0.710662
GO:0007049	cell cycle	biological_process	cellular process	1	227	187	35141	0.00534759	0.703322	0.732628
GO:0009908	flower development	biological_process	reproduction	1	227	217	35141	0.0046083	0.756016	0.779398
GO:0016567	protein ubiquitination	biological_process	metabolic process	3	227	692	35141	0.00433526	0.82674	0.843612
GO:0006979	response to oxidative stress	biological_process	response to stimulus	1	227	376	35141	0.00265957	0.913694	0.918636
GO:0009737	response to abscisic acid	biological_process	response to stimulus	1	227	385	35141	0.0025974	0.918636	0.918636

## Sheet: TableS1D
Table S1D. Differentially expressed genes (DEGs) for plant hormones
Group	Annotation	gene_id	gene_symbol		average_tpm_0 h	average_tpm_0.5 h	average_tpm_1 h	average_tpm_6 h	average_tpm_12 h	average_tpm_24 h	average_tpm_36 h
IAA	AtCYP79B2	107827803	LOC107827803		0.03	0.1	0	0.35	0.386667	0.35	1.18
	AtCYP79B2	107792289	LOC107792289		0.0966667	0.08	0	0.253333	1.11	0.52	0.873333
	TSB	107782083	LOC107782083		0.566667	0.486667	0.466667	14.5433	36.94	10.5933	18.75
	TSB	107824046	LOC107824046		0.51	1.35	1.10333	22.1833	4.01	1.69667	3.73667
	TSB	107824047	LOC107824047		2.50667	3.60667	5.88	47.57	96.09	10.49	16.9033
	NIT	107832013	LOC107832013		8.04667	7.88	5.38333	4.98	1.10667	6.84333	3.56667
	CYP83B1	107818394	LOC107818394		2.31667	1.87333	0.37	0.88	0.713333	2.41333	1.99667
	TAR	107767293	LOC107767293		7.82667	6.24667	0.616667	4.07667	0.476667	7.24667	9.15667
	TAR	107767871	LOC107767871		4.09333	3.49333	0.596667	3.62333	1.21667	1.23	1
	TAR	107784414	LOC107784414		7.76	7.04333	1.06333	2.52	0.663333	6.82333	3.67333
	TAR	107823112	LOC107823112		2.81	2.79	0.61	1.84667	0.516667	0.863333	0.536667
	TAR	107827672	LOC107827672		16.2	11.3367	3.79667	10.5667	2.38333	6.97667	4.22
	AUX1	107816434	LOC107816434		27.9533	23.16	15.0667	17.14	2.58667	19.17	5.17
	AUX1	107821691	LOC107821691		22.81	18.4367	10.8133	14.44	1.28	16.2567	4.31333
	YUCCA	107776102	LOC107776102		3.04333	2.36	0.346667	0.853333	0.253333	5.17333	1.71333
	YUCCA	107780855	LOC107780855		0.18	0.126667	0	0.0866667	0.0133333	0.04	0.04
	YUCCA	107781817	LOC107781817		20.1667	18.2133	4.09	6.26333	1.65	38.0867	12.44
	YUCCA	107788088	LOC107788088		4.83667	4.51667	3.17	2.17667	0.36	3.47	5.33667
	YUCCA	107816988	LOC107816988		17.34	9.08	3.09	11.14	2.91	21.0433	8.26
	TIR1	107791833	LOC107791833		25.7733	24.5033	10.8533	17.3533	3.25333	18.9633	15.4167
	AUX/IAA	107774041	LOC107774041		7.22667	14.84	45.62	11.09	5.81667	10.5433	5.73667
	AUX/IAA	107797525	LOC107797525		19.9833	28.46	138.38	60.13	100.4	86.86	76.6933
	AUX/IAA	107803705	LOC107803705		18.8367	20.23	97.1767	19.1533	24.9433	59.9467	18.7133
	AUX/IAA	107810658	LOC107810658		8.17	9.12333	16.9533	42.63	12.9067	9.11667	16.5233
	AUX/IAA	107813390	LOC107813390		0.676667	1.51333	3.18333	1.15333	1.64333	0.56	1.94
	AUX/IAA	107830067	LOC107830067		5.36667	8.49667	28.63	35.3867	17.64	10.6433	21.76
	SAUR	107762212	LOC107762212		0.31	0.75	0.286667	3.88333	4.53	1.04667	6.17
	SAUR	107780011	LOC107780011		2.05	1.81	0.543333	2.34	2.36333	2.25333	3.42
	SAUR	107788445	LOC107788445		3.05667	2.79	0	1.15	0	2.01667	1.83667
	SAUR	107791279	LOC107791279		1.70333	1.4	0	0	0	0.163333	0
	SAUR	107794246	LOC107794246		0.44	1.32667	10.9867	10.8133	3.23667	1.28333	3.04
	SAUR	107795057	LOC107795057		0.51	2.61667	20.7567	12.68	3.50333	0.826667	3.17333
	SAUR	107810690	LOC107810690		1.24667	0.706667	0	0.716667	0.12	0.48	0.97
	SAUR	107813207	LOC107813207		4.70333	3.36333	1.61	0.993333	0.69	5.6	1.25333
	ARF	107785490	LOC107785490		36.6833	36.5667	18.0433	23.4167	4.10333	25.3567	10.67
	ARF	107806638	LOC107806638		65.91	48.0033	29.9533	27.0667	2.34333	36.34	14.81
	ARF	107826218	LOC107826218		30.4267	34.3467	14.6	19.7167	4.47333	23.62	12.5667
	GH3	107780689	LOC107780689		0.36	0.653333	0.3	8.04	0.646667	0.313333	0.57
	GH3	107789037	LOC107789037		0.0766667	0.1	0.68	3.96333	0.62	0.293333	2.02
	GH3	107794279	LOC107794279		0.78	0.896667	0.54	2.54	8.20667	0.503333	2.55333
	GH3	107817388	LOC107817388		0.39	0.483333	0.246667	0.29	1.41333	2.44667	3.32
Cytokinine	IPT	107781850	LOC107781850		0.316667	0.35	2.15	0.163333	8.44	4.10333	2.47333
	IPT	107795022	LOC107795022		0.39	0.3	3.24333	0.41	32.8	6.29	9.2
	IPT	107814501	LOC107814501		0.09	0.113333	0.986667	0.11	0.356667	0.59	0.44
	CYP735A	107766411	LOC107766411		0	0.0266667	2.52667	0.183333	29.67	1.60667	11.4333
	CYP735A	107810781	LOC107810781		0	0.0633333	0.15	0.29	5.94667	0.46	3.86333
	LOG	107769258	LOC107769258		6.32667	9.71667	13.59	62.3233	16.11	6.74	18.2167
	LOG	107807478	LOC107807478		0.0266667	0.08	0.56	0.0266667	1.23	1.09333	1.03333
	LOG	107812860	LOC107812860		0.0366667	0.2	0.246667	0.21	0.706667	0.136667	0.576667
	LOG	107819006	LOC107819006		2.02	3.05333	2.49	7.34333	37.75	2.02667	19.28
	LOG	107821397	LOC107821397		1.13333	2.16	2.28667	5.88333	15.5867	1.36333	6.87333
	CKX	107799019	LOC107799019		0.0266667	0.133333	0.146667	0.0833333	0.446667	0.13	0.47
	CKX	107800706	LOC107800706		0.8	1.79333	8.71	9.57	0.896667	9.65667	3.37
	CKX	107814889	LOC107814889		2.12333	1.56	5.20667	10.3033	0.336667	3.96	2.73333
	CRE1	107794902	LOC107794902		14.6033	12.71	32.9533	10.17	2.03333	22.31	7.61333
	CRE1	107832200	LOC107832200		13.7133	11.38	29.7967	8.67	1.59333	17.2667	3.93333
	AHP1	107788655	LOC107788655		18.4933	21.8333	39.5333	26.1667	174.693	50.91	99.06
	AHP1	107796655	LOC107796655		7.98667	10.1933	32.07	16.4233	109.077	24.56	64.0767
	AHP1	107823053	LOC107823053		19.7033	30.6967	44.11	10.9533	2.37333	24.6467	3.76333
	A-ARR	107780818	LOC107780818		4.33667	6.84	14.1833	8.83333	7.88333	6.29667	17.57
	A-ARR	107780966	LOC107780966		0.86	0.98	3.23667	2.31	7.72333	5.67	5.3
	A-ARR	107789879	LOC107789879		10.8433	15.1567	18.73	11.7467	38.76	8.89	24.7533
	A-ARR	107794281	LOC107794281		0.103333	0.126667	0.953333	0.2	0.196667	0.18	0.353333
	A-ARR	107806182	LOC107806182		4.90667	6.68667	15.8333	14.8567	28.5633	5.79667	17.9233
	B-ARR	107787379	LOC107787379		0.69	0.883333	3.88667	0.58	0.273333	1.95	0.34
	B-ARR	107792236	LOC107792236		2.71667	3.16	24.0167	1.69	3.08333	6.17	1.91333
	B-ARR	107806685	LOC107806685		9.36667	9.98667	15.12	17.61	49.0433	22.46	31.8367
	B-ARR	107807556	LOC107807556		6.83333	7.26	9.62333	8.39	22.2967	11.1233	15.47
Strigolactone	PSY	107772713	LOC107772713		16.6333	20.0067	11.08	8.58333	1.54	7.69	3.25333
	PSY	107818367	LOC107818367		118.027	154	50.13	33.85	3.82667	120.717	16.3367
	CCD4	107767418	LOC107767418		14.4233	16.32	11.1333	4.04667	2.68667	8.12	3.16
	D27	107788269	LOC107788269		19.9633	23.3233	6.77667	16.14	3.47	15.65	7.65333
	MAX1	107781156	LOC107781156		0.213333	0.39	5.56333	0.163333	1.50333	2.05667	0.643333
	D14	107811037	LOC107811037		26.5933	28.3067	2.79	27.2167	54.18	13.8267	54.6067
	MAX2	107810779	LOC107810779		3.41667	3.71333	1.57	2.54	0.403333	3.86	2.10333
	MAX2	107816204	LOC107816204		1.73333	1.68	1.02667	0.966667	0.0466667	1.47667	0.576667
	SMXL	107763995	LOC107763995		8.18	10.1133	9.92	14.0033	32.05	7.43	20.88
	SMXL	107828496	LOC107828496		7.13333	8.02333	12.2933	13.0767	24.15	7.9	14.7433
	TPR	107808117	LOC107808117		12.2867	11.86	36.08	22.15	36.4767	17.7833	20.5067
	BRC1	107777006	LOC107777006		12.89	11.2333	2.79667	12.1733	2.42333	10.5967	7.87333
	BRC1	107799751	LOC107799751		38.9633	36.59	8.68	33.3833	7.8	28.8	24.41
	BRC1	107829243	LOC107829243		31.0767	31.9867	6.7	29.5233	5.43667	27.3367	22.19
	HB40	107770469	LOC107770469		25.7133	30.1333	25.5133	15.51	1.88667	38.1733	64.9
	HB40	107822868	LOC107822868		2.63667	3.19	2.44	0.863333	0.0666667	1.77	0.84
	HB40	107826485	LOC107826485		2.76	4.02333	3.20333	0.13	0.563333	1.90667	1.12
Gibberellin	CPS	107819352	LOC107819352		0	0.0466667	0.323333	0.01	0.24	0.0866667	0.0566667
	CPS	107832422	LOC107832422		0.00666667	0.00666667	0.743333	0.00666667	0.42	0.286667	0.336667
	KS	107795749	LOC107795749		15.3133	13.5333	16.4833	14.6567	2.17333	9.38667	4.15333
	KAO	107780044	LOC107780044		0.486667	0.49	3.39333	0.22	2.32333	0.463333	0.876667
	GA20ox	107778423	LOC107778423		0.08	0.07	2.71667	0.433333	0.78	0.25	0.11
	GA20ox	107790765	LOC107790765		0.18	0.176667	1.09667	0.233333	0.53	0.176667	0.0633333
	GA20ox	107810416	LOC107810416		0.223333	0.5	7.19	0.473333	0.163333	0.866667	0.24
	GA20ox	107816156	LOC107816156		0	0.0866667	4.14	0.0533333	1.37667	0.376667	0.136667
	GA3ox	107763040	LOC107763040		0	0.0166667	0.0333333	0.0533333	0.0733333	0.0333333	0.556667
	GA3ox	107777637	LOC107777637		0.0166667	0.0366667	0.04	0.0733333	4.98	0.0966667	1.37
	GA3ox	107824735	LOC107824735		0.61	0.25	0.82	0.0566667	0.223333	0.346667	0.0833333
	GA2ox	107758914	LOC107758914		3.24667	4.62333	53.52	53.0967	87.2833	7.78	16.14
	GA2ox	107763812	LOC107763812		0.0533333	0.0466667	0.486667	0.0633333	0.633333	0.173333	0.216667
	GA2ox	107793000	LOC107793000		0.06	0.0733333	0.196667	0.383333	0.636667	0.156667	0.696667
	GA2ox	107793579	LOC107793579		0.513333	0.573333	0.3	1.69333	2.26	2.53333	4.81333
	GA2ox	107794008	LOC107794008		2.17	5.13333	107.723	90.2967	249.183	11.8467	90.1767
	GA2ox	107808189	LOC107808189		1.72333	1.65333	0.86	44.7067	10.8333	3.01	11.6267
	GA2ox	107817580	LOC107817580		0.796667	0.963333	5.95667	8.69333	44.0133	0.556667	13.2533
	GID1	107798341	LOC107798341		24.2967	41.97	20.0567	149.6	51.3067	44.03	77.4
	GID1	107798874	LOC107798874		6.10333	8.28667	3.28	20.0867	11.9333	13.3833	30.5033
	GID1	107799015	LOC107799015		6.71	7.5	4.65333	8.55	10.0533	18.9433	28.7967
	DELLA	107795633	LOC107795633		0.0333333	0	0.413333	0.02	0.253333	0.01	0.0666667
	DELLA	107798363	LOC107798363		0.273333	0.183333	1.45	0.276667	0.123333	0.19	0.35
	DELLA	107810430	LOC107810430		0.793333	1.76667	7.07667	0.95	1.59	1.09333	1.15333
	GID2	107769829	LOC107769829		9.46667	8.93333	1.29667	3.32333	0.55	4.66333	3.15667
	GID2	107815865	LOC107815865		8.90333	8.96333	0.186667	3.49	0.0633333	4.26333	2.81667
	TF	107775392	LOC107775392		5.7	6.05	5.84667	10.19	44.0433	13.6367	25.2833
	TF	107817283	LOC107817283		0.0166667	0.0366667	0	2.80333	4.32333	0.67	5.37
	TF	107819474	LOC107819474		0.0133333	0.0433333	0.0833333	0.1	0.236667	0.0266667	0.03
Abscisic Acid	ABA4	107812269	LOC107812269		15.65	15.8233	8.77667	9.67333	1.46	9.11333	5.13
	ABA4	107812708	LOC107812708		13.4033	13.6633	8.04333	9.93667	1.57667	7.69	4.3
	NCED	107801738	LOC107801738		1.12	0.71	0.206667	0.46	0.0266667	0.983333	0.476667
	PYL	107776401	LOC107776401		1.15667	0.573333	0.08	2.80667	1.44667	7.23667	2.48333
	PYL	107815995	LOC107815995		0.75	0.783333	0.0266667	2.67333	2.90667	0.37	3.06
	PYL	107816664	LOC107816664		1.84333	1.41	1.3	4.58667	14.06	3.93667	3.17667
	PP2C	107766286	LOC107766286		0.573333	0.446667	0.73	2.88	36.7467	2.24	23.7967
	PP2C	107768624	LOC107768624		2.65	2.59667	11.38	7.78	13.95	2.94667	6.02
	PP2C	107769746	LOC107769746		0	0.0366667	0.11	0.35	0.07	0.0366667	0.02
	ABF	107766940	LOC107766940		4.85333	6.00333	16.4133	5.87667	19.7633	9.07	9.64
	ABF	107822903	LOC107822903		0.76	0.486667	6.50333	0.613333	0.783333	1.85667	0.283333

## Sheet: TableS1E
Table S1E. Differentially expressed genes (DEGs) for nutritional elements and light
Group	Annotation	gene_id	gene_symbol		average_tpm_0 h	average_tpm_0.5 h	average_tpm_1 h	average_tpm_6 h	average_tpm_12 h	average_tpm_24 h	average_tpm_36 h
N	NRT	107770078	LOC107770078		0.0466667	0.08	0.0266667	0.0566667	2.45333	0.103333	0.833333
	NRT	107772688	LOC107772688		0	0.0233333	0.06	0.0766667	0.27	0.0266667	0.273333
	NRT	107817196	LOC107817196		0.0333333	0.0366667	0.156667	0	2.16	0.256667	2.17667
	NRT	107818120	LOC107818120		0.656667	0.783333	1.16333	7.39	11.5467	0.876667	4.27333
	NRT	107831682	LOC107831682		0.0133333	0.0133333	0.0266667	0.0366667	0.283333	0.08	0.133333
	NR2	107785409	LOC107785409		24.7067	43.27	106.843	47.13	62.2067	33.1567	31.25
	GS	107777918	LOC107777918		0.536667	1.18	4.68333	1.16667	2.61	1.92667	1.75
	GS	107789070	LOC107789070		18.2933	19.8167	110.053	17.39	35.51	34.3533	20.9567
	GS	107793405	LOC107793405		1.65	2.18333	10.03	2.04	7.24667	4.24667	2.17333
	GS	107807051	LOC107807051		127.06	141.297	125.82	253.623	533.083	338.66	495.767
	GS	107825623	LOC107825623		21.96	25.9	181.42	24.4267	48.6167	43.9333	27.2667
	ASN	107830560	LOC107830560		0.433333	0.396667	2.86	0.94	11.1967	7.69	4.14333
	AAP	107774423	LOC107774423		21.8433	27.4433	79.4533	31.9233	72.49	60.9533	88.8867
	AAP	107788618	LOC107788618		6.13333	7.71	35.7267	14.4067	8.03667	12.1267	7.85
	AAP	107792937	LOC107792937		0.13	0.136667	0.903333	0.123333	0.666667	0.33	0.246667
	AAP	107793612	LOC107793612		5.12667	6.54667	29.9367	6.53333	46.53	24.43	43.4933
	AAP	107804344	LOC107804344		4.41667	5.77333	20.9433	8.23	26.3667	7.17667	17.3633
	AAP	107815893	LOC107815893		7.88	8.84333	23.97	8.96	18.83	14.1333	42.35
P	PHR	107815170	LOC107815170		0	0	0.253333	0	0.12	0.0266667	0
	NSP	107761650	LOC107761650		0	0	0.233333	0.01	0.0266667	0	0
	NSP	107808021	LOC107808021		0	0.02	0.00666667	0.0133333	0.07	0.0266667	0
K	SKOP	107768944	LOC107768944		3.59	3.67333	17.6533	2.51333	10.0533	9.14333	4.47667
	SKOP	107790524	LOC107790524		0.63	0.92	4.12667	0.643333	3.07333	1.47333	1.32
	SKOP	107790525	LOC107790525		3.25	4.90333	12.8967	4.71	10.0867	7.65	5.75333
	HAK	107800729	LOC107800729		2.47667	2.21	1.33	10.94	3.28667	3.74667	7.35
	HAK	107812584	LOC107812584		0.0566667	0.1	0.75	0.07	0.0633333	0.45	0.233333
	HAK	107766675	LOC107766675		0	0	0.05	0.173333	1.54667	0.01	0.873333
	AKT	107761230	LOC107761230		0.823333	1.35	4.88	0.463333	40.3	2.34	11.65
	AKT	107766211	LOC107766211		0.716667	1.20667	3.08	0.726667	1.94	1.01333	0.95
	AKT	107771654	LOC107771654		0.4	0.45	8.54	4.68667	17.44	2.04333	12.42
	AKT	107795131	LOC107795131		1.04	1.75333	11.4333	13.44	30.0433	4.23	23.37
	KAT	107805623	LOC107805623		0.68	0.523333	3.93	0.243333	0.666667	1.53667	0.26
	KAT	107817042	LOC107817042		0.15	0.203333	2.51667	0.343333	0.78	1.05	0.5
Light	PHYB	107778992	LOC107778992		34.2167	32.0667	46.6833	17.0833	4.13	33.4333	7.14
	FAR1	107802263	LOC107802263		2.93333	2.53333	1.72	2.63	0.393333	2.65	1.30333
	FAR1	107819847	LOC107819847		2.64	2.08	1.70667	1.97333	0.413333	2.65	1.56

## Sheet: TableS1F
Table S1F1. Differentially expressed genes (DEGs) for TF																		Table S1F2.Enrichment analysis of transcription factors in DEGs
Gene	cluster	0 h	0.5 h	1 h	6 h	12 h	24 h	36 h		cluster	annotation							TF Term ID	TF Term Desc	Term Candidate Gene Num	Total Candidate Gene Num	Term Gene Num	Total Gene Num	Rich Ratio	P value	Q value
LOC107759907	1	6.95	10.69	29.4567	6.35667	40.8633	30.0967	14.5433		C1	Flower development							ERF	The AP2/ERF superfamily is defined by the AP2/ERF domain, which consists of about 60 to 70 amino acids and is involved in DNA binding. These three families have been defined as follows. The AP2 family proteins contain two repeated AP2/ERF domains, the ERF family proteins contain a single AP2/ERF domain, and the RAV family proteins contain a B3 domain, which is a DNA-binding domain conserved in ot…	22	82	36	200	0.611111	0.00611593	0.0966757
LOC107761653	1	31.83	160.78	314.723	87.1367	321.067	11.6233	81.1867		C1	Regulation of lateral root development							NAC	NAM, ATAF, and CUC (NAC) transcription factors comprise a large protein family. Proteins of this family contain a highly conserved N-terminal DNA-binding domain and a variable C-terminal domain (Xie et al. 2000; Duval et al. 2002; Ernst et al. 2004; Olsen et al. 2005). NAC was originally derived from the names of three proteins, no apical meristem (NAM), ATAF1-2, and CUC2 (cup-shaped cotyledon), …	7	82	8	200	0.875	0.0087887	0.0966757
LOC107766079	1	28.1533	76.8467	191.383	87.9433	211.86	33.73	144.94		C1	Regulating secondary wall thickening in anther walls and siliques							MYB	MYB factors represent a family of proteins that include the conserved MYB DNA-binding domain.The first MYB gene identified was the "oncogene" v-Myb derived from the avian myeloblastosis virus . Evidence obtained from sequence comparisons indicates that v-Myb may have originated from a vertebrate gene, which mutated once it became part of the virus. Many vertebrates contain three genes related to …	10	82	17	200	0.588235	0.0969549	0.677734
LOC107766940	1	3.65	4.49667	12.01	4.35667	14.5533	6.61333	7.11667		C1	Involved in embryo germination							HSF	Heat stress transcription factors (Hsfs) are the major regulators of the plant heat stress (hs) response. Sequencing of the Arabidopsis genome revealed the existence of 21 open-reading frames (ORFs) encoding putative Hsfs assigned to classes A-C. Here we present results of a functional genomics approach to the Arabidopsis Hsf family focused on the analysis of their C-terminal domains (CTDs) harbo…	2	82	2	200	1	0.166884	0.677734
LOC107772110	1	1.16333	1.35667	7.04333	0.94	6.44333	3.82667	3.94667		C1	Auxin-activated signaling pathway							LFY	The plant-specific LEAFY (LFY) protein is necessary and sufficient for the vital switch from vegetative to reproductive development in dicotyledonous plant species. LFY controls the production of the flowers, which are formed in lieu of secondary inflorescences from the flanks of the shoot apical meristem. Because LFY is required for all of the major features that differentiate flowers from inflo…	2	82	2	200	1	0.166884	0.677734
LOC107787246	1	0.733333	1.52333	6.74	1.04	5.97333	0.906667	1.88667		C2	Multicellular organisma development							TALE	A homeobox (HB) encodes a protein domain, the homeodomain (HD), which is a conserved 60-amino acid motif present in transcription factors found in all the eukaryotic organisms. This 60-amino acid sequence folds into a characteristic three-helix structure that is able to interact specifically with DNA. Most HDs are able to bind DNA as monomers with high affinity, through interactions made by helix…	5	82	8	200	0.625	0.184837	0.677734
LOC107788966	1	7.61333	8.89333	26.0733	8.89667	44.4867	14.6767	23.3667		C2	Involved in auxin biosynthesis							WRKY	WRKY transcription factors are one of the largest families of transcriptional regulators in plants and form integral parts of signalling webs that modulate many plant processes. Here, we review recent significant progress in WRKY transcription factor research. New findings illustrate that WRKY proteins often act as repressors as well as activators, and that members of the family play roles in bot…	8	82	16	200	0.5	0.306193	0.751667
LOC107792750	1	6.47333	11.11	52.3133	10.2333	143.73	6.97667	50.9667		C2	Response to wounding							SBP	SQUAMOSA promoter binding proteins (SBPs) form a major family of plant-specific transcription factors related to flower development. Although SBPs are heterogeneous in primary structure, they share a highly conserved DNA-binding domain (DBD) that has been suggested to be zinc binding. Here we report the NMR solution structures of DBDs of two SBPs of Arabidopsis thaliana, SPL4 and SPL7. The two sh…	7	82	14	200	0.5	0.330512	0.751667
LOC107806929	1	0	0.0133333	0.243333	0.0266667	0.443333	0.47	0.0433333		C3	Regulation of secondary cell wall biogenesis							B3	The plant-specific B3 superfamily encompasses well-characterized families, such as the auxin response factor (ARF) family and the LAV family, as well as less well understood families, such as RAV and REM.All members of the B3 superfamily contain an ~ 110 amino acid region called the B3 domain. This domain was initially named because it was the third basic domain in the maize gene VIVIPAROUS1 (VP1…	1	82	1	200	1	0.41	0.751667
LOC107808597	1	17.1933	21.53	50.0267	38.6767	50.83	22.1067	33.9633		C3	Cell differentiation							CO-like	CO(CONSTANS) gene acts between the circadian clock and genes controlling meristem identity.In Arabidopsis, CO transcription factors defined by two conserved domains. The first is a zinc finger region near the amino terminus that resembles B-boxes, which regulate protein-protein interactions in several animal transcription factors. The second is a region of 43 amino acids near the carboxy terminus…	1	82	1	200	1	0.41	0.751667
LOC107812738	1	4.8	6.38	18.96	16.1967	21.4433	19.3933	6.34		C3	Ethylene activation signaling pathway							M-type_MADS	The best studied plant MADS-box transcription factors are those involved in floral organ identity determination. Analysis of homeotic floral mutants resulted in the formulation of a genetic model, named the ABC model, that explains how the combined functions of three classes of genes (A, B, and C) determine the identity of the four flower organs (reviewed by Coen and Meyerowitz, 1991). Arabidopsi…	1	82	1	200	1	0.41	0.751667
LOC107818082	1	11.8933	14.66	41.0167	10.7733	34.9833	13.6967	21.0333		C4	Response to low temperature, abscisic acid, and circadian rhythm.							RAV	The AP2/ERF superfamily is defined by the AP2/ERF domain, which consists of about 60 to 70 amino acids and is involved in DNA binding. These three families have been defined as follows. The AP2 family proteins contain two repeated AP2/ERF domains, the ERF family proteins contain a single AP2/ERF domain, and the RAV family proteins contain a B3 domain, which is a DNA-binding domain conserved in ot…	1	82	1	200	1	0.41	0.751667
LOC107828642	1	1.46	2.02333	14.21	8.36667	21.06	1.88667	7.73333		C4	Regulation of leaf senescence							ARR-B	The Arabidopsis genome codes for 22 response regulators (ARRs), 12 of which contain a Myb-like DNA binding domain called ARRM (type B). The remainder (type A) possess no apparent functional unit other than a signal receiver domain containing two aspartate and one lysine residues (DDK) at invariant positions, and their genes are transcriptionally induced by cytokinins without de novo protein synth…	1	82	2	200	0.5	0.653116	0.997014
LOC107831180	1	4.27667	6.25	7.86	6.6	13.1067	5.15667	7.11333		C4	Defense response to other organism							G2-like	The GLK proteins are members of the recently categorized GARP superfamily of transcription factors (Riechmann et al., 2000) defined by G2 in maize; the Arabidopsis RESPONSE REGULATOR-B (ARR-B) proteins (Imamura et al., 1999); and the PHOSPHATE STARVATION RESPONSE1 (PSR1) protein of Chlamydomonas (Wykoff et al., 1999). In the case of G2, three of the four defining features of most transcription fa…	1	82	2	200	0.5	0.653116	0.997014
LOC107769045	2	3.16667	7.67333	46.4867	16.9833	26.2667	2.13667	5.13333		C4	Regulation of anthocyanin biosynthesis							GRAS	The GRAS family of putative transcriptional regulators is found throughout the plant kingdom, and these proteins have diverse roles in plant development, including root development, axillary shoot development, and maintenance of the shoot apical meristem (Bolle, 2004). GRAS proteins show conserved residues in the C terminus but contain a variable N terminus with homopolymeric stretches of certain…	1	82	3	200	0.333333	0.796775	0.997014
LOC107769908	2	5.72667	17.3633	25.88	11.28	20.5533	5.50667	16.0433		C5	Cytokinin signaling pathway							YABBY	Members of the YABBY gene family are characterized by two conserved domains, a C2C2 zinc finger-like domain towards the amino terminus and a helix-loop-helix, which we have called the YABBY domain, with sequence similarity to the first two helices of the HMG box towards the carboxyl end of the protein. In addition to the conserved YABBY and zinc finger domains, YAB1, YAB2, YAB3 and YAB5 display s…	1	82	3	200	0.333333	0.796775	0.997014
LOC107773005	2	1.33	12.85	136.773	51.5	36.1233	0.24	2.95		C5	Axillary meristem formation							C2H2	Numerous genes encoding the C2H2 zinc-finger domain have been characterized from a wide variety of eukaryotes, including plants. The canonical ZF (zinc finger) sequence (CX2-4CX3FX5LX2HX3-5H) contains two cysteines and two histidines that coordinate a zinc atom, creating a compact nucleic acid-binding domain. The majority of such proteins characterized to date are DNA-binding transcription factor…	1	82	5	200	0.2	0.930999	0.997014
LOC107780047	2	8.04	23.15	86.4467	42.1133	43.1833	7.53333	22.1533		C5	Regulation of pollen development							GATA	GATA factors were first identified as proteins that interact with conserved WGATAR (W = T or A; R = G or A) motifs involved in erythroid-specific gene expressionin vertebrates.GATA factors are characterised by the presence of conserved, type-IV zinc-finger motifs Animal factors typically contain two C-x2-Cx17-C-x2-C zinc-finger domains. The majority of known fungal GATA factors contain a single C…	1	82	5	200	0.2	0.930999	0.997014
LOC107798622	2	4.92333	11.2933	57.65	32.12	37.1567	6.55333	17.6367		C5	Reaction to auxin							HD-ZIP	A homeobox (HB) encodes a protein domain, the homeodomain (HD), which is a conserved 60-amino acid motif present in transcription factors found in all the eukaryotic organisms. This 60-amino acid sequence folds into a characteristic three-helix structure that is able to interact specifically with DNA. Most HDs are able to bind DNA as monomers with high affinity, through interactions made by helix…	1	82	5	200	0.2	0.930999	0.997014
LOC107824862	2	28.2567	62.58	155.093	133.98	127.57	25.6467	115.927		C5	Regulation of flavonoid biosynthesis							MIKC_MADS	The best studied plant MADS-box transcription factors are those involved in floral organ identity determination. Analysis of homeotic floral mutants resulted in the formulation of a genetic model, named the ABC model, that explains how the combined functions of three classes of genes (A, B, and C) determine the identity of the four flower organs (reviewed by Coen and Meyerowitz, 1991). Arabidopsi…	3	82	12	200	0.25	0.932767	0.997014
LOC107762170	3	21.77	57.87	49.9267	77.3767	121.483	15.4767	78.7167		C6	Response to abiotic stress							bHLH	The basic/helix-loop-helix (bHLH) proteins are a superfamily of transcription factors that have been well characterized in nonplant eukaryotes, especially in mammalian systems, in which considerable structural, functional, and phylogenetic analyses have been performed. The data indicate that bHLH proteins are important regulatory components in transcriptional networks in these systems, controllin…	2	82	11	200	0.181818	0.976925	0.997014
LOC107784516	3	6.93333	15.02	99.54	332.813	389.113	22.36	225.633		C6	Ethylene signaling cascade							bZIP	The bZIP domain consists of two structural features located on a contiguous alpha-helix: first, a basic region of ~ 16 amino acid residues containing a nuclear localization signal followed by an invariant N-x7-R/K motif that contacts the DNA; and, second, a heptad repeat of leucines or other bulky hydrophobic amino acids positioned exactly nine amino acids towards the C-terminus, creating an amph…	3	82	19	200	0.157895	0.997014	0.997014
LOC107802531	3	0.75	1.41	3.32667	1.53333	6.66333	0.543333	6.59		C6	Regulation of anther development							Note:
LOC107810011	3	2.34333	3.63333	8.25667	25.4367	78.1067	4.63667	38.1167		C6	Coordinate plant primary carbohydrate metabolism							TALE and HD-ZIP both belong to the Homeodomain (HD) superfamily.
LOC107810899	3	4.78	8.91667	37.4533	53.78	151.63	23.5	91.2		C7	homeobox (HB)							M-type_MADS and MIKC_MADS belong to the same family.
LOC107824231	3	1.01667	2.35	19.6267	10.5	35.85	2.71667	26.6067		C7	Seed dormancy control
LOC107761838	4	38.0833	97.18	184.76	55.39	47.9333	41.5967	61.3133		C7	Leaf and hypocotyl development
LOC107768058	4	26.0533	60.42	142.47	59.9233	61.3233	37.9767	62.5833		C7	Stem apex meristem development
LOC107773801	4	46.54	105.963	228.903	97.7467	94.54	22.2967	72.57		C7	?Promotion of leaf fate
LOC107776941	4	16.8833	76.6967	778.237	12.08	10.44	0.3	4.02333		C8	Floral meristem development
LOC107778042	4	40.5233	101.033	213.007	94.0733	25.7133	24.9067	47.8433		C8	Regulation of secondary shoot formation
LOC107778127	4	1.62	15.67	71.8933	1.81	0.303333	0.38	0.346667		C8	Promote cell proliferation and expansion
LOC107803997	4	3.02333	13.8567	140.943	6.94	12.5533	0.04	1.18333		C8	Specifies floral meristem and sepal identity
LOC107807923	4	8.13333	31.9667	143.797	10.3267	9.10333	0.126667	0.483333		C8	Regulation of the circadian clock and flowering
LOC107808010	4	7.17	28.8133	184.94	12.0867	20.2533	0.21	1.32333
LOC107808746	4	11.3133	19	56.2433	16.27	22.68	10.3367	14.9267
LOC107811677	4	0.793333	9.24333	96.0167	21.3167	20.1467	0.0366667	3.97333
LOC107814796	4	51.8333	119.637	270.1	102.927	115.407	41.2233	117.15
LOC107818654	4	12.45	41.6333	86.9167	45.32	6.36	21.96	13.8533
LOC107823995	4	0.513333	1.30667	4.68667	0.403333	0.543333	0.793333	0.436667
LOC107829240	4	0.15	0.483333	1.91333	0.113333	0.33	0.17	0.156667
LOC107763565	5	0.83	0.443333	0.48	0.733333	8.57667	1.13333	2.55
LOC107788512	5	50.5667	51.4533	77.3067	94.2567	175.127	147.633	208.047
LOC107790518	5	5.59	11.4467	6.03667	1.62	17.99	3.84	13.8767
LOC107806685	5	7.03333	7.47333	11.0733	13.0533	36.1167	16.37	23.51
LOC107807874	5	0.796667	1.09	1.61333	16.19	99.05	1.65333	55.5267
LOC107808808	5	0.576667	0.606667	1.13	0.756667	11.73	2.11333	7.99667
LOC107813213	5	1.55333	1.57667	1.06333	2.04667	5.02667	4.15	3.67333
LOC107817880	5	1.22667	1.33333	1.11	1.17667	3.54333	1.72	2.89333
LOC107825290	5	0.0366667	0.0633333	0.04	0.0933333	0.43	0.0866667	0.246667
LOC107832284	5	0.0866667	0.0866667	0.03	0.883333	1.61	1.08333	3.61333
LOC107774760	6	12.2567	9.94	3.17	34.1133	21.55	12.82	51.66
LOC107791200	6	0.856667	1.96667	9.38667	60.4167	8.20333	2.91	5.78333
LOC107797939	6	1.61333	5.21	1.88333	41.0867	15.3433	10.2833	12.7233
LOC107802984	6	25.6933	26.9167	14.5667	138.04	48.87	56.6667	27.9
LOC107805374	6	5.69333	9.31	11.8833	131.533	105.303	9.64667	94.91
LOC107805674	6	2.99667	2.26333	0.45	7.21333	0.383333	1.45667	3.51333
LOC107821652	6	0	0.0133333	0	1.15	0.546667	0.0766667	1.04667
LOC107759204	7	4.15667	8.64667	74.17	4.38667	10.9733	19.0667	5.72333
LOC107767218	7	5.37667	9.30667	74.5667	4.09333	9.95333	22.2167	4.79
LOC107768279	7	5.99333	9.77333	51.2033	4.55667	9.49333	14.0567	5.09667
LOC107771137	7	0.47	0.466667	2.97333	0.623333	0.653333	0.98	0.33
LOC107781949	7	1.04667	1.55667	13.1267	1.26	2.72	3.10333	1.24
LOC107785538	7	7.45333	8.38333	19.7167	2.33333	1.74667	6.88333	1.06333
LOC107815287	7	1.06	1.61333	4.19667	0.823333	1.22	1.85667	1.44667
LOC107817658	7	25.01	33.17	136.803	19.4767	67.6133	63.7067	44.26
LOC107818205	7	1.96333	3.64333	9.33333	2.02333	5.00333	4.05667	2.85667
LOC107762217	8	0.716667	2.46333	0	0.776667	0.0233333	0	0.02
LOC107765723	8	10.2233	12.5933	11.8867	0.75	2.56667	18.8733	0.936667
LOC107769990	8	13.68	30.26	15.7133	3.65	7.52667	1.30667	2.53667
LOC107770932	8	24.48	25.5133	10.8733	11.3467	1.99	27.1933	10.1033
LOC107774346	8	10.56	9.78667	0.253333	12.8467	0.613333	5.72	3.94333
LOC107781397	8	0.773333	0.353333	0.08	0.416667	0.0433333	1.17	0.313333
LOC107789814	8	8.02667	7.38333	2.49333	5.21	0.4	4.40667	6.04667
LOC107795213	8	5.82667	4.16	2.75333	3.47333	0.546667	2.49667	1.5
LOC107805224	8	4.72333	4.82333	1.28333	2.5	0.136667	3.60667	0.913333
LOC107810565	8	2.80667	7	0.776667	2.54333	0.446667	0.0433333	0.0933333
LOC107814567	8	26.64	26.1967	14.02	18.2633	3.98667	31.74	12.36
LOC107821376	8	41.4433	40.5733	4.84333	34.0733	4.33333	26.1533	19.5933
LOC107822738	8	14.5733	15.0867	1.18	17.7767	1.48333	8.54	5.48
LOC107826867	8	2.77	2.98333	0.686667	1.27667	0.0966667	2.73	0.853333
LOC107829769	8	109.18	92.8033	61.8233	31.04	12.0967	102.533	42.69

## Sheet: TableS1G
Table S1G. Differentially expressed genes (DEGs) for cell cycle and dormancy
Group	Annotation	gene_id	gene_symbol		average_tpm_0 h	average_tpm_0.5 h	average_tpm_1 h	average_tpm_6 h	average_tpm_12 h	average_tpm_24 h	average_tpm_36 h
Cell cycle	BUBR	107758942	LOC107758942		5.13	3.85333	2.16333	3.69667	0.65	2.11	1.72
	BUBR	107799694	LOC107799694		22.1633	17.3933	10.27	14.4333	3.20333	12.1733	10.0933
	BUB	107777675	LOC107777675		7.76333	6.07	3.6	4.94	0.446667	3.08	1.89
	CYCD	107829247	LOC107829247		0.64	0.846667	8.38	0.67	5.01667	4.68	2.64
	CYCP	107816688	LOC107816688		5.21333	6.37333	0.62	3.01667	0.48	1.85667	1.82333
	WEE1	107766674	LOC107766674		5.91	4.21667	2.93333	2.98667	0.54	2.07667	1.27
	SMR	107792191	LOC107792191		3.90333	2.63	1.56	1.98	0.28	0.64	0.546667
	SHR	107822144	LOC107822144		0.623333	0.66	3.63	0.496667	1.81667	2.02667	1.07333
	SKP2	107775581	LOC107775581		12.7467	18.1333	67.1367	6.6	9.85333	31.6133	9.29333
	SKP2	107783609	LOC107783609		6.15667	6.87667	27.8967	3.70333	7.37667	11.3267	6.20333
	WUS	107807534	LOC107807534		9.02667	9.48667	63.0733	11.0933	26.99	20.01	10.49
	WUS	107808685	LOC107808685		1	1.34333	18.31	1.49	14.38	6.39333	2.74
	E2FE	107759854	LOC107759854		7.14333	6.05333	3.33667	1.97333	0.183333	3.41667	0.563333
Dormancy	RVE8	107772936	LOC107772936		68.9167	88.01	54.82	23.2467	6.43333	59.59	12.71
	RVE8	107779686	LOC107779686		64.9133	77.4733	42.22	20.1267	6.14	56.2433	13.8
	REV1	107784585	LOC107784585		18.1367	22.9167	12.9167	3.04	2.39333	16.3333	2.69333
	RVE1	107806142	LOC107806142		13.4467	15.05	6.39667	3.57333	2.15333	12.0633	3.74
	RVE4	107832572	LOC107832572		0.516667	0.68	0	0.31	0	0.15	0.263333
	TGA8	107775633	LOC107775633		13.3533	9.16	2.53333	7.20333	0.623333	4.38	1.37667
	TGA8	107778807	LOC107778807		14.6933	9.61333	1.52667	8.88333	1.28	7.78	4.93333
	DRM1	107794567	LOC107794567		98.47	219.317	188.573	72.6967	14.69	145.267	66.5733
	TCP4	107786783	LOC107786783		13.27	16.31	1.27	7.54333	0.786667	7.36333	3.74333
	TCP4	107794461	LOC107794461		26.5033	32.9267	1.48	13.58	0.723333	13.2567	5.94667
	HB22	107790230	LOC107790230		22.9467	14.7167	1.29333	12.5767	0.533333	9.56333	7.72667
	LHY	107775222	LOC107775222		41.3067	41.8767	35.09	15.45	2.98	32.9667	6.05
	LHY	107786145	LOC107786145		58.7033	59.9033	48.4467	23.97	7.24	47.7567	9.47
	RPL	107796851	LOC107796851		0.75	0.773333	1.22	1.53667	5.56333	2.25333	4.34333
	RPL	107831240	LOC107831240		4.28667	4.45	5.82667	6.73	15.61	10.0933	13.66

## Sheet: TableS1H
Table S1H. Gene ontology(GO) and KEGG pathway enrichment analysis for (0.5 vs 0 h)
Gene ontology(GO) enrichment analysis for (0.5 vs 0 h)										KEGG pathway enrichment analysis for (0.5 vs 0 h)
GO Term ID	GO Term Desc	category	Total Number	Term Number	P value	up_regulated	Rich_factor			KEGG Pathway Term ID	KEGG Pathway Term Desc	category	Total Number	Term Number	P value
GO:0006355	regulation of transcription, DNA-templated	BP	58	19	1.83803e-08	19	1			ko04626	Plant-pathogen interaction	Organismal Systems	11	6	9.01e-07
GO:0010200	response to chitin	BP	58	5	6.94085e-08	5	1			ko00909	Sesquiterpenoid and triterpenoid biosynthesis	Metabolism	11	2	0.001729
GO:0035264	multicellular organism growth	BP	58	2	4.80636e-06	2	1			ko04070	Phosphatidylinositol signaling system	Environmental Information Processing	11	1	0.136246
GO:0010117	photoprotection	BP	58	2	4.46767e-05	2	1			ko00360	Phenylalanine metabolism	Metabolism	11	1	0.144298
GO:0045892	negative regulation of transcription, DNA-templated	BP	58	4	7.05991e-05	4	1			ko03420	Nucleotide excision repair	Genetic Information Processing	11	1	0.232115
GO:0009409	response to cold	BP	58	4	0.000300795	4	1			ko04016	MAPK signaling pathway - plant	Environmental Information Processing	11	1	0.337523
GO:0009611	response to wounding	BP	58	3	0.00138255	3	1			ko04075	Plant hormone signal transduction	Environmental Information Processing	11	1	0.477576
GO:0042538	hyperosmotic salinity response	BP	58	2	0.00196438	2	1			ko01110	Biosynthesis of secondary metabolites	Metabolism	11	2	0.729786
GO:0009644	response to high light intensity	BP	58	2	0.00219936	2	1
GO:0006470	protein dephosphorylation	BP	58	3	0.00486305	3	1
GO:2000280	regulation of root development	BP	58	1	0.0101997	1	1
GO:0016567	protein ubiquitination	BP	58	4	0.0117304	4	1
GO:1902074	response to salt	BP	58	1	0.0278048	1	1
GO:0015979	photosynthesis	BP	58	2	0.0365183	2	1
GO:0009414	response to water deprivation	BP	58	2	0.037654	2	1
GO:0009651	response to salt stress	BP	58	2	0.07696	2	1
GO:0006979	response to oxidative stress	BP	58	2	0.0837051	2	1
GO:0006351	transcription, DNA-templated	BP	58	5	0.0946015	5	1
GO:0006952	defense response	BP	58	2	0.109033	2	1
GO:0042546	cell wall biogenesis	BP	58	1	0.110197	1	1
GO:0009408	response to heat	BP	58	1	0.16452	1	1
GO:0007165	signal transduction	BP	58	1	0.34782	1	1
GO:0009733	response to auxin	BP	58	1	0.393429	1	1
GO:0071555	cell wall organization	BP	58	1	0.522395	1	1
GO:0008152	metabolic process	BP	58	1	0.691535	1	1
GO:0016310	phosphorylation	BP	58	3	0.741605	3	1
GO:0005975	carbohydrate metabolic process	BP	58	1	0.744861	1	1
GO:0055114	oxidation-reduction process	BP	58	3	0.745646	2	0.666667
GO:0006468	protein phosphorylation	BP	58	2	0.773161	2	1
GO:0005634	nucleus	CC	58	26	1.07168e-08	26	1
GO:0009536	plastid	CC	58	3	0.0140688	3	1
GO:0048046	apoplast	CC	58	2	0.116963	2	1
GO:0005615	extracellular space	CC	58	1	0.151886	1	1
GO:0009505	plant-type cell wall	CC	58	1	0.211617	1	1
GO:0005618	cell wall	CC	58	2	0.227124	2	1
GO:0005622	intracellular	CC	58	1	0.235811	1	1
GO:0005829	cytosol	CC	58	3	0.396575	3	1
GO:0009506	plasmodesma	CC	58	1	0.5266	1	1
GO:0005794	Golgi apparatus	CC	58	1	0.548491	1	1
GO:0005576	extracellular region	CC	58	1	0.837522	1	1
GO:0005886	plasma membrane	CC	58	1	0.924625	1	1
GO:0005737	cytoplasm	CC	58	2	0.943213	2	1
GO:0016021	integral component of membrane	CC	58	7	0.997139	7	1
GO:0016020	membrane	CC	58	6	0.998706	6	1
GO:0003700	DNA-binding transcription factor activity	MF	58	18	1.44144e-13	18	1
GO:0003677	DNA binding	MF	58	17	4.06935e-06	17	1
GO:0005509	calcium ion binding	MF	58	7	9.39701e-06	7	1
GO:0043169	cation binding	MF	58	3	0.000485868	3	1
GO:0004842	ubiquitin-protein transferase activity	MF	58	4	0.00085152	4	1
GO:0004721	phosphoprotein phosphatase activity	MF	58	3	0.00214105	3	1
GO:0004722	protein serine/threonine phosphatase activity	MF	58	3	0.00238699	3	1
GO:0003676	nucleic acid binding	MF	58	10	0.00737898	10	1
GO:0004497	monooxygenase activity	MF	58	3	0.0435381	3	1
GO:0050661	NADP binding	MF	58	1	0.148839	1	1
GO:0016705	oxidoreductase activity, acting on paired donors, with incorporation or reduction of molecular oxygen	MF	58	2	0.204434	2	1
GO:0003824	catalytic activity	MF	58	4	0.256818	4	1
GO:0046872	metal ion binding	MF	58	7	0.26228	7	1
GO:0005506	iron ion binding	MF	58	2	0.277043	2	1
GO:0004674	protein serine/threonine kinase activity	MF	58	2	0.353677	2	1
GO:0016874	ligase activity	MF	58	2	0.369664	2	1
GO:0016829	lyase activity	MF	58	1	0.449648	1	1
GO:0016787	hydrolase activity	MF	58	4	0.607351	4	1
GO:0016491	oxidoreductase activity	MF	58	3	0.619026	3	1
GO:0016301	kinase activity	MF	58	3	0.806701	3	1
GO:0004672	protein kinase activity	MF	58	2	0.817783	2	1
GO:0000166	nucleotide binding	MF	58	2	0.889968	2	1
GO:0016740	transferase activity	MF	58	2	0.975703	2	1
GO:0005524	ATP binding	MF	58	2	0.993152	2	1

## Sheet: TableS1I
Table S1I. Gene ontology(GO) and KEGG pathway enrichment analysis for (1 vs 0 h)
Gene ontology(GO) enrichment analysis for (1 vs 0 h)										KEGG pathway enrichment analysis for (1 vs 0 h)								GO enrichment analysis of 47 DEGs in the starch and sucrose pathways
GO Term ID	GO Term Desc	category	Total Number	Term Number	P value	up_regulated	Rich_factor			KEGG Pathway Term ID	KEGG Pathway Term Desc	category	Total Number	Term Number	P value			GO Term ID	GO Term Desc	category	Total Number	Term Number	P value
GO:0055114	oxidation-reduction process	BP	4242	478	2.13758e-29	234	0.48954			ko01110	Biosynthesis of secondary metabolites	Metabolism	1059	379	2.72e-27			GO:0005975	carbohydrate metabolic process	BP	47	23	5.52867e-23
GO:0055085	transmembrane transport	BP	4242	225	3.07923e-09	161	0.715556			ko00940	Phenylpropanoid biosynthesis	Metabolism	1059	99	4.49e-18			GO:0005985	sucrose metabolic process	BP	47	10	2.84789e-22
GO:0015979	photosynthesis	BP	4242	49	2.87657e-07	2	0.0408163			ko00073	Cutin, suberine and wax biosynthesis	Metabolism	1059	25	5.06e-12			GO:0005992	trehalose biosynthetic process	BP	47	9	5.18259e-18
GO:0006351	transcription, DNA-templated	BP	4242	248	1.49383e-06	109	0.439516			ko00909	Sesquiterpenoid and triterpenoid biosynthesis	Metabolism	1059	25	5.28e-10			GO:0008152	metabolic process	BP	47	10	2.6946e-07
GO:0008152	metabolic process	BP	4242	132	2.35928e-06	78	0.590909			ko00941	Flavonoid biosynthesis	Metabolism	1059	34	7.7e-10			GO:0005978	glycogen biosynthetic process	BP	47	3	3.39182e-06
GO:0007275	multicellular organism development	BP	4242	56	4.28698e-06	21	0.375			ko00062	Fatty acid elongation	Metabolism	1059	27	1.05e-09			GO:0016311	dephosphorylation	BP	47	5	1.43956e-05
GO:0090698	post-embryonic plant morphogenesis	BP	4242	11	1.49144e-05	11	1			ko04626	Plant-pathogen interaction	Organismal Systems	1059	78	1.4e-09			GO:0019252	starch biosynthetic process	BP	47	2	0.000694643
GO:0009851	auxin biosynthetic process	BP	4242	10	1.70607e-05	6	0.6			ko00591	Linoleic acid metabolism	Metabolism	1059	21	2.87e-09			GO:0009058	biosynthetic process	BP	47	3	0.00300339
GO:0009965	leaf morphogenesis	BP	4242	22	2.01606e-05	2	0.0909091			ko00904	Diterpenoid biosynthesis	Metabolism	1059	25	1.3e-07			GO:0006011	UDP-glucose metabolic process	BP	47	1	0.0093256
GO:0006817	phosphate ion transport	BP	4242	11	7.28183e-05	8	0.727273			ko00196	Photosynthesis - antenna proteins	Metabolism	1059	19	2.91e-07			GO:0005986	sucrose biosynthetic process	BP	47	1	0.0132962
GO:0034219	carbohydrate transmembrane transport	BP	4242	6	0.000262343	4	0.666667			ko04016	MAPK signaling pathway - plant	Environmental Information Processing	1059	71	4.8e-07			GO:0030245	cellulose catabolic process	BP	47	1	0.0496117
GO:0005985	sucrose metabolic process	BP	4242	10	0.000513071	10	1			ko04075	Plant hormone signal transduction	Environmental Information Processing	1059	95	6.52e-06			GO:0000272	polysaccharide catabolic process	BP	47	1	0.0870697
GO:0009737	response to abscisic acid	BP	4242	58	0.00064526	38	0.655172			ko00945	Stilbenoid, diarylheptanoid and gingerol biosynthesis	Metabolism	1059	24	8.63e-06
GO:0010184	cytokinin transport	BP	4242	7	0.000687212	7	1			ko00910	Nitrogen metabolism	Metabolism	1059	21	1.5e-05
GO:0009739	response to gibberellin	BP	4242	21	0.00214754	11	0.52381			ko00950	Isoquinoline alkaloid biosynthesis	Metabolism	1059	13	7.85e-05
GO:0009409	response to cold	BP	4242	39	0.00262261	28	0.717949			ko00350	Tyrosine metabolism	Metabolism	1059	18	0.000121
GO:0009734	auxin-activated signaling pathway	BP	4242	46	0.00314362	33	0.717391			ko01100	Metabolic pathways	Metabolism	1059	501	0.00016
GO:0030154	cell differentiation	BP	4242	53	0.00361924	17	0.320755			ko00500	Starch and sucrose metabolism	Metabolism	1059	47	0.00109096
GO:0005576	extracellular region	CC	4242	264	2.87e-24	134	0.507576			ko00901	Indole alkaloid biosynthesis	Metabolism	1059	13	0.00111271
GO:0016021	integral component of membrane	CC	4242	1359	6.25e-16	904	0.665195			ko00944	Flavone and flavonol biosynthesis	Metabolism	1059	4	0.00278978
GO:0016020	membrane	CC	4242	1302	2.08e-13	857	0.658218
GO:0005618	cell wall	CC	4242	133	1.38e-12	87	0.654135
GO:0048046	apoplast	CC	4242	84	8.51e-08	58	0.690476
GO:0005634	nucleus	CC	4242	818	4.78e-07	507	0.619804
GO:0005615	extracellular space	CC	4242	28	8.15e-05	19	0.678571
GO:0009579	thylakoid	CC	4242	35	0.000864	3	0.0857143
GO:0009534	chloroplast thylakoid	CC	4242	26	0.00142989	2	0.0769231
GO:0003700	DNA-binding transcription factor activity	MF	4242	264	4.68211e-32	191	0.723485
GO:0016491	oxidoreductase activity	MF	4242	369	5.07872e-28	178	0.482385
GO:0003677	DNA binding	MF	4242	508	9.25795e-24	305	0.600394
GO:0016758	transferase activity, transferring hexosyl groups	MF	4242	63	4.03019e-10	24	0.380952
GO:0022857	transmembrane transporter activity	MF	4242	114	8.24982e-10	84	0.736842
GO:0010333	terpene synthase activity	MF	4242	28	1.33786e-07	16	0.571429
GO:0051119	sugar transmembrane transporter activity	MF	4242	20	4.27523e-07	15	0.75
GO:0016157	sucrose synthase activity	MF	4242	11	2.46856e-06	11	1
GO:0005179	hormone activity	MF	4242	8	2.23255e-05	4	0.5
GO:0008515	sucrose transmembrane transporter activity	MF	4242	10	0.000683836	9	0.9
GO:0103025	alpha-amylase activity (releasing maltohexaose)	MF	4242	4	0.00102742	4	1
GO:0046524	sucrose-phosphate synthase activity	MF	4242	5	0.00126964	5	1
GO:0050378	UDP-glucuronate 4-epimerase activity	MF	4242	4	0.00410244	4	1

## Sheet: TableS1J
Table S1J. Differentially expressed genes (DEGs) for sugar
Annotation	gene_id	gene_symbol		average_tpm_0 h	average_tpm_0.5 h	average_tpm_1 h	average_tpm_6 h	average_tpm_12 h	average_tpm_24 h	average_tpm_36 h
SPS	107785687	LOC107785687		2.35667	3.02667	12.87	1.47667	8.33	4.99667	2.20667
SPS	107789345	LOC107789345		0.876667	1.67333	5.03333	1.53	3.08667	1.92	2.37333
SPS	107821630	LOC107821630		2.44667	4.46	11.84	4.33667	7.89333	4.2	4.95667
SUS	107766404	LOC107766404		1.26333	1.42667	5.71	1.19	2.24	3.22	1.46333
SUS	107783276	LOC107783276		16.7067	16.1467	67.6267	10.25	12.6067	29.2967	10.05
SUS	107786515	LOC107786515		15.28	23.6267	50.2133	29.28	98.4533	37.8167	30.3933
SUS	107789130	LOC107789130		4.76333	3.76333	24.8367	2.94	15.46	11.8933	3.55
SUS	107789131	LOC107789131		4.01333	3.39	27.28	8.77333	95.9567	13.2467	73.4867
SUS	107804066	LOC107804066		1.26	1.09333	14.27	0.81	18.2333	11.7033	3.16
TPS	107773876	LOC107773876		2.93	6.13333	17.2267	20.4367	84.6267	3.56667	35.2533
TPS	107783674	LOC107783674		6.42333	7.68667	7.87333	24.38	31.6133	12.53	30.1933
TPS	107805376	LOC107805376		0.463333	1.17667	5.70333	8.18333	41.5633	1.06333	8.48333
TPS	107808783	LOC107808783		3.34333	4.67	16.0633	16.0067	63.6133	7.79	31.7967
TPS	107825688	LOC107825688		4.21	5.88333	18.32	22.48	82.55	9.12	39.1433
TPS	107826322	LOC107826322		1.11667	1.82333	4.15	14.7467	28.7467	1.79333	9.96333
TPP	107762039	LOC107762039		1.87	2.06	7.39333	6.36	31.58	4.13333	13.7633
TPP	107782340	LOC107782340		2.75	3.61667	11.8567	1.89	0.94	8.32	4.45
TPP	107783326	LOC107783326		1.21667	1.7	24.7633	10.9933	16.7033	1.55333	10.28
TPP	107790906	LOC107790906		1.40333	2	8.17333	8.87667	7.25667	1.50333	12.83
TPP	107797277	LOC107797277		4.75	4.63	15.28	5.51	19.1567	12.2333	10.64
TPP	107814858	LOC107814858		14.0667	15.3533	28.1833	35.8467	66.3367	26.9333	79.3767
TPP	107828979	LOC107828979		13.8833	16.91	47.5267	64.59	113.427	20.9167	59.0867
HXK	107780856	LOC107780856		6.17333	8.09667	12.08	11.2967	28.0833	12.2933	12.9333
HXK	107788280	LOC107788280		8.88667	9.22667	19.2767	15.72	33.6167	15.97	13.6733
BGLU5	107827280	LOC107827280		0.48	0.34	2.01333	0.34	1.19333	1.69333	0.623333
SnRK1	107770331	LOC107770331		3.35667	4.54	8.22667	1.85333	1.61667	3.47333	1.08333

[truncated: 3 more sheets: TableS1K, TableS1L, TableS1M]
